# Supplementary material for: Exosomal microRNA Panels for Detecting Early-Stage Non-Small Cell Lung Cancer
Source: Diagnostics (Basel). 2025 Oct 28;15(21):2735. doi: 10.3390/diagnostics15212735 (PMC12608640; doi:10.3390/diagnostics15212735)
Supplement: Supplementary file 1 [file diagnostics-15-02735-s001.zip]

Archive with 1 entries (1 files):
- diagnostics-3891966-supplementary.pdf
